# Supplementary material for: Distinct Rumen Microbial Features and Host Metabolic Responses in Three Cervid Species
Source: Animals (Basel). 2025 Dec 31;16(1):116. doi: 10.3390/ani16010116 (PMC12784906; doi:10.3390/ani16010116)
Supplement: Supplementary file 1 [file animals-16-00116-s001.zip]

Archive with 1 entries (1 files):
- animals-4069456-supplementary.pdf
